# Supplementary material for: Do black lives matter in public health research and training?
Source: PLoS One. 2017 Oct 10;12(10):e0185957. doi: 10.1371/journal.pone.0185957 (PMC5634659; doi:10.1371/journal.pone.0185957)
Supplement: S1 File — (SAS) [file pone.0185957.s002.sas]

*CALCULATE PYLL FOR EACH COD FROM COMPLETE 2015 DEATH DATA FROM CDC;
data a; set /*Map to 2015 cdc mortality data*/; run;
data a1; set a;
*create variable subdividing  homicide deaths into firearm-related vs. not;
if ucod in ('X93','X94','X95') then gunhom=1;
if ucod in ('X92','X96','X97','X98','X99','Y00','Y01','Y02','Y03','Y04','Y07','Y08','Y09') then gunhom=0;
*recode age to give age in years (see cdc documentation of how 'detail age' is coded: https://www.cdc.gov/nchs/data/dvs/multiple_cause_record_layout_2015.pdf);
if 1000<age<1150 then ageyrs= age-1000;
if 2000<age<7000 then ageyrs=0;
if age=999 then ageyrs=.;
*create PYLL var;
PYLL=75-(min(ageyrs,75));
run;
*N and PYLL overall by cod (and by race);
*Note: I pulled these by hand into an excel spreadsheet which I then read in to sas as below;
proc sort data=a1; by ucr39; run;
proc means n sum max min data=a1;where race=02;*where race=01;
by ucr39; var pyll; run; 
*N and PYLL to homicide by race, stratified by gun-related vs. not;
proc means n sum max min data=a1; 
where gunhom=1 and race=01;*where gunhom=1 and race=02;*where gunhom=0 and race=01;*where gunhom=0 and race=02; 
var pyll; run; 

**Read in PYLL spreadsheet;
proc import out=b
datafile="*MAP TO PYLL SPREADSHEET*"
dbms=excel replace;run;

data b1; set b;
*create variable for what blkpyll and whtpyll would be if 1% articles written for each 1% of total pyll;
*total publications=7336 (2015);
p_artus=(artus/7336);

blkpyll1p=p_artus*4180892;
whtpyll1p=p_artus*16320774;

*now do the same for R01s;
*create variable for what blkpyll and whtpyll would be if 1% R01s for each 1% of total pyll;
*total r01s=5440(2015);
p_R01=(R01/5440);

blkpyll1pr=p_r01*4180892;
whtpyll1pr=p_r01*16320774;

*create a variable that only includes labels for the top 15 black and white PYLL contributors;
*so that we only label important things in Fig 2;
if codno in (41,21,38,8,16,24,20,34,40,28,9,3,31,6,30) then blklabel=cod;
if codno in (21,40,38,8,30,28,16,34,24,6,9,41,20,7,10) then whtlabel=cod;

*create a spline code at tertiles of wht and blk cods;
if whtpyll>71100 then whtspl1=whtpyll-71100; else whtspl1=0;*cods 11-20;
if whtpyll>300906 then whtspl2=whtpyll-300906; else whtspl2=0;*cods 21-31;

if blkpyll>23702 then blkspl1=blkpyll-23702; else blkspl1=0;*cods 11-20;
if blkpyll>83177 then blkspl2=blkpyll-83177; else blkspl2=0;*cods 21-31;

run;

*linear spline regression and graph for whtpyll and artus;
proc genmod data=b1;
model artus=whtpyll whtspl1 whtspl2 /link=identity dist=normal; *with two nodes at tertiles;
ESTIMATE 'RR 1 unit inc in last tertile' whtpyll 1 whtspl1 1 whtspl2 1;
ESTIMATE 'RR 100 unit inc in last tertile' whtpyll 100 whtspl1 100 whtspl2 100;
output out=o xbeta=predart stdxbeta=stdpredart; run;
data o1; set o;
u=predart+(1.96*stdpredart);
l=predart-(1.96*stdpredart);
run;
proc sort data=o1; by whtpyll; run;
ODS GRAPHICS/ imagefmt=jpeg;
ODS listing gpath = '*Map to folder*' image_dpi=300;
proc sgplot data=o1 noautolegend aspect=1;
scatter y=artus x=whtpyll/datalabel=whtlabel datalabelattrs=(family=arial size=5pt) dataskin=pressed markerattrs=(color=black size=5);*scatterplot;
series y=predart x=whtpyll/lineattrs=(color=black pattern=solid thickness=1);*regression line;
band x=whtpyll UPPER=u LOWER=l/transparency=0.75;*95% CI;
reg y=artus x=whtpyll1p/lineattrs=(color=red pattern=dot) markerattrs=(size=0);*this is a reference line for what the relationship would be if for every 1% PYLL, 1% of articles were written;
xaxis label='White potential years of life lost' values=(0 to 1500000 by 100000);
yaxis label='Number of US publications' values=(0 to 900 by 100);
run;

*linear spline regression and graph for whtpyll and r01s;
proc genmod data=b1;
model r01=whtpyll whtspl1 whtspl2 /link=identity dist=normal; *with two nodes at tertiles;
ESTIMATE 'RR 1 unit inc in last tertile' whtpyll 1 whtspl1 1 whtspl2 1;
ESTIMATE 'RR 100 unit inc in last tertile' whtpyll 100 whtspl1 100 whtspl2 100;
output out=o xbeta=predr01 stdxbeta=stdpredr01; run;
data o1; set o;
u=predr01+(1.96*stdpredr01);
l=predr01-(1.96*stdpredr01);
run;
proc sort data=o1; by whtpyll; run;
ODS GRAPHICS/ imagefmt=jpeg;
ODS listing gpath = '*Map to folder*' image_dpi=300;
proc sgplot data=o1 noautolegend aspect=1;
scatter y=r01 x=whtpyll/datalabel=whtlabel datalabelattrs=(family=arial size=5pt) dataskin=pressed markerattrs=(color=black size=5);*this is the scatterplot;
series y=predr01 x=whtpyll/lineattrs=(color=black pattern=solid thickness=1);*this is the linear spline regression line;
band x=whtpyll UPPER=u LOWER=l/transparency=0.75;*this is the 95% CI around the linear spline regression;
reg y=r01 x=whtpyll1pr/lineattrs=(color=red pattern=dot) markerattrs=(size=0);*this is a reference line for what the relationship would be if for every 1% PYLL, 1% of articles were written;
xaxis label='White potential years of life lost' values=(0 to 1500000 by 100000);
yaxis label='Number of R01s' values=(0 to 1000 by 250);
run;

*linear spline regression and graph for blkpyll and pubs;
proc genmod data=b1;
model artus=blkpyll blkspl1 blkspl2/link=identity dist=normal; *with two nodes at tertiles;
ESTIMATE 'RR 1 unit inc in last tertile' blkpyll 1 blkspl1 1 blkspl2 1;
ESTIMATE 'RR 100 unit inc in last tertile' blkpyll 100 blkspl1 100 blkspl2 100;
output out=o xbeta=predart stdxbeta=stdpredart; run;
data o1; set o;
u=predart+(1.96*stdpredart);
l=predart-(1.96*stdpredart);
run;
proc sort data=o1; by blkpyll; run;
ODS GRAPHICS/ imagefmt=jpeg;
ODS listing gpath = '*Map to folder*' image_dpi=300;
proc sgplot data=o1 noautolegend aspect=1;
scatter y=artus x=blkpyll/datalabel=blklabel datalabelattrs=(family=arial size=5pt) dataskin=pressed markerattrs=(color=black size=5); *this is the scatterplot and data labels;
series y=predart x=blkpyll/lineattrs=(color=black pattern=solid thickness=1);*regression line;
band x=blkpyll UPPER=u LOWER=l/transparency=0.75;*95% CI;
reg y=artus x=blkpyll1p/nomarkers lineattrs=(color=red pattern=dot);*this is a reference line for what the relationship would be if for every 1% PYLL, 1% of articles were written;
xaxis label='Black potential years of life lost' values=(0 to 425000 by 25000);
yaxis label='Number of US publications' values=(0 to 900 by 100);
run;

*linear spline regression and graph for blkpyll and r01s;
proc genmod data=b1;
model r01=blkpyll blkspl1 blkspl2/link=identity dist=normal; *with two nodes at tertiles;
ESTIMATE 'RR 1 unit inc in last tertile' blkpyll 1 blkspl1 1 blkspl2 1;
ESTIMATE 'RR 100 unit inc in last tertile' blkpyll 100 blkspl1 100 blkspl2 100;
output out=o xbeta=predr01 stdxbeta=stdpredr01; run;
data o1; set o;
u=predr01+(1.96*stdpredr01);
l=predr01-(1.96*stdpredr01);
run;
proc sort data=o1; by blkpyll; run;
ODS GRAPHICS/ imagefmt=jpeg;
ODS listing gpath = '*Map to folder*' image_dpi=300;
proc sgplot data=o1 noautolegend aspect=1;
scatter y=r01 x=blkpyll/datalabel=blklabel datalabelattrs=(family=arial size=5pt) dataskin=pressed markerattrs=(color=black size=5); *this is the scatterplot and data labels;
series y=predr01 x=blkpyll/lineattrs=(color=black pattern=solid thickness=1);*regression line;
band x=blkpyll UPPER=u LOWER=l/transparency=0.75;*95% CI;
reg y=r01 x=blkpyll1pr/lineattrs=(color=red pattern=dot) markerattrs=(size=0);*this is a reference line for what the relationship would be if for every 1% PYLL, 1% of articles were written;
xaxis label='Black potential years of life lost' values=(0 to 425000 by 25000);
yaxis label='Number of R01s' values=(0 to 1000 by 250);
run;
